# Supplementary material for: Alterations in inhibitory neuron subtype-selective transcripts in the prefrontal cortex: comparisons across schizophrenia and mood disorders
Source: Psychol Med. 2024 Oct 31;54(14):3896–905. doi: 10.1017/S0033291724002344 (PMC11578916; doi:10.1017/S0033291724002344)
Supplement: Okuda et al. supplementary material 2 — Okuda et al. supplementary material [file S0033291724002344sup002.xlsx]

## Sheet: Supplementary Table 1
Supplementary Table 1
Unaffected Comparison Subjects														Bipolar Disorder Subjects																				Major Depressive Disorder Subjects
Tetrad	Case	Sex	Race	Age (yr)	BMI	PMI (hr)	pHa	Subject RIN	Tissue Storage Time (mo)b	Medications ATODc	Tobacco ATOD	Manner of Death	Cause of Death	Tetrad	Case	DSM-IV Bipolar Disorder Diagnosis ATOD	Bipolar Disorder Descriptors	Duration of Bipolar Disorder Diagnosis (yr)	Psychosis ATOD	Psychosis Lifetime	DSM-IV Co-Morbid Substance Use Diagnosis ATOD	Sex	Race	Age (yr)	BMI	PMI (hr)	pHa	Subject RIN	Tissue Storage Time (mo)b	Medications ATODc	Tobacco ATOD	Manner of Death	Cause of Death	Tetrad	Case	DSM-IV Depressive Disorder Diagnosis ATOD	Major Depressive Disorder Descriptors	Duration of Major Depressive Disorder Diagnosis (yr)	Psychosis ATOD	Psychosis Lifetime	DSM-IV Co-Morbid Substance Use Diagnosis ATOD	Sex	Race	Age (yr)	BMI	PMI (hr)	pHa	Subject RIN	Tissue Storage Time (mo)b
1	10003	M	W	49	29.2	21.2	6.5	8.4	194.6	N	N	Accidental	Blunt Force Trauma	1	1102	Bipolar Disorder NOS	None	32	N	N	Cannabis Abuse; Opioid Dependence; Sedative or Hypnotic or Anxiolytic Abuse	M	W	50	33.4	12.1	6.8	8.3	204.7	B C D	Y	Natural	Cardiovascular Disease	1	10010	Major Depressive Disorder	Recurrent Episode	7	Y	Y	None	M	W	42	36.4	14.3	6.3	7.6	191.6
2	1374	M	W	43	41	21.7	6.6	7.2	166.3	O	Y	Natural	Cardiovascular Disease	2	1121	Bipolar I Disorder	Most Recent Episode Mixed	12	Y	Y	None	M	W	40	31.7	18.5	6.5	8.3	202.5	C P	N	Natural	Pulmonary Embolism	2	1226	Major Depressive Disorder	Recurrent Episode	15	N	Y	Cannabis Dependence; Opioid Abuse	M	W	44	19.9	19.3	6.5	7.5	190.3
3	1282	F	W	39	30.6	24.5	6.8	7.5	181.8	N	N	Natural	Cardiovascular Disease	3	957	Bipolar I Disorder	Most Recent Episode Depressed	3	N	U	None	F	W	39	20.4	22.2	6.8	8.4	225.8	D O	N	Suicide	Drowning	3	967	Major Depressive Disorder	Recurrent Episode	23	N	N	Alcohol Dependence	F	W	40	23.5	22.2	6.7	7.4	224.4
4	1298	M	W	48	36.4	24.5	6.6	7.9	179	N	N	Natural	Cardiovascular Disease	4	886	Bipolar I Disorder	Most Recent Episode Depressed	20	N	N	Alcohol Dependence	M	W	45	20.7	27.2	7.1	8.3	241.8	N	Y	Suicide	Gunshot Wound	4	1053*	Major Depressive Disorder	Single Episode	2	N	N	None	M	W	47	35.8	24	6.6	8.1	211.6
5	1047	M	W	43	29.4	13.8	6.6	9	212.9	O	N	Natural	Cardiovascular Disease	5	1020	Bipolar I Disorder	Most Recent Episode Mixed	20	Y	Y	Alcohol Dependence; Opioid Dependence; Sedative or Hypnotic or Anxiolytic Dependence	M	W	42	32.8	12.5	6.6	8.5	217.3	B C D O	Y	Accidental	Combined Drug Overdose	5	1215	Major Depressive Disorder	Single Episode	0.2	N	N	None	M	W	44	26.5	11	6.5	7.9	193.2
6	795	M	W	68	28.7	11.8	6.7	8.2	258.7	N	N	Natural	Ruptured Aortic Aneurysm	6	1130	Bipolar I Disorder	Most Recent Episode Depressed	35	Y	Y	None	M	W	65	22.6	8.9	6.7	8	202.2	B D O P	U	Natural	Esophageal Cancer	6	698	Major Depressive Disorder	Single Episode	13	Y	Y	None	M	W	59	20.3	13	6.7	9.5	276
7	1789	F	W	53	34.2	13.7	6.8	8.5	91.9	N	Y	Natural	Cardiovascular Disease	7	1048	Bipolar I Disorder	Most Recent Episode Depressed	25	Y	Y	None	F	W	51	22.4	21.5	6.8	7.7	212.7	D O	Y	Suicide	Asphyxiation	7	1190	Major Depressive Disorder	Recurrent Episode	11	N	N	Alcohol Dependence	F	W	47	19.1	22.3	6.4	8	196
8	1324	M	W	43	30.9	22.3	6.8	7.3	174.1	N	N	Natural	Aortic Dissection	8	697	Bipolar I Disorder	Most Recent Episode Depressed	10	Y	Y	None	M	W	39	26.9	24.2	6.5	7.8	276.4	C	N	Suicide	Exsanguination	8	668	Major Depressive Disorder	Single Episode	0.6	Y	Y	None	M	W	34	25.1	24.4	6.8	8.1	280.6
9	1444	M	W	46	30.4	22	6.4	8.4	153.4	N	N	Natural	Pulmonary Embolism	9	1069	Bipolar I Disorder	Most Recent Episode Unspecified	28	Y	Y	None	M	W	48	32.3	18.1	6.8	8.1	209.9	O	N	Natural	Cardiovascular Disease	9	863	Major Depressive Disorder	Single Episode	7	N	N	None	M	W	51	28.2	28.3	7.2	8.3	244.9
10	1086	M	W	51	25.5	24.2	6.7	9.3	207.5	N	Y	Natural	Cardiovascular Disease	10	1244	Bipolar I Disorder	Most Recent Episode Depressed	33	Y	Y	Cocaine Abuse	M	W	52	21	23.5	6.6	8	188.1	B C D O P	Y	Accidental	Asphyxiation	10	1312	Major Depressive Disorder	Recurrent Episode	31	N	N	Cannabis Dependence; Cocaine Dependence; Opioid Dependence	M	W	51	24.8	24.6	6.4	8.5	176.8
11	1391	F	W	51	28.3	7.8	6.5	7.1	163.5	O	Y	Natural	Cardiovascular Disease	11	10004	Bipolar I Disorder	Most Recent Episode Unspecified	U	N	N	Opioid Dependence; Sedative or Hypnotic or Anxiolytic Dependence	F	W	50	21.1	11.7	6.3	8.5	195.6	B O P	U	Accidental	Combined Drug Overdose	11	986	Major Depressive Disorder	Recurrent Episode	20	N	N	None	F	W	53	34.7	11.9	6.7	8.7	222.9
12	1196^	F	W	36	23.3	14.5	6.4	8.2	195.8	O	N	Accidental	Asphyxiation	12	1180	Bipolar I Disorder	Most Recent Episode Mixed	12	Y	Y	None	F	W	28	22	22.1	6.4	7.5	198.2	D	N	Suicide	Blunt Force Trauma	12	1157	Major Depressive Disorder	Recurrent Episode	10	N	N	None	F	W	26	27.8	13.4	6.4	7.8	200.4
13	1293	F	W	65	19.7	18.5	6.5	7	181.5	N	N	Accidental	Blunt Force Trauma	13	10006	Bipolar I Disorder	Most Recent Episode Depressed	23	Y	Y	Alcohol Dependence	F	W	55	27	17.5	6.4	8.1	195	N	Y	Suicide	Gunshot Wound	13	1041	Major Depressive Disorder	Recurrent Episode	34	Y	Y	Alcohol Abuse; Opioid Dependence	F	W	52	29.6	10.3	6.6	8.4	215.2
14	1153	M	W	55	34.2	28	6.4	8	201.2	N	N	Natural	Cardiovascular Disease	14	716	Bipolar I Disorder	Most Recent Episode Depressed	U	N	N	Alcohol Dependence; Cocaine Abuse	M	W	58	37.4	27.7	6.9	8.3	274	O	N	Suicide	Gunshot Wound	14	1071	Major Depressive Disorder	Single Episode	0.7	N	N	None	M	W	62	24.3	25.7	6.7	8.1	210.1
15	789	M	W	22	23.4	20.1	6.9	7.8	261.5	N	N	Accidental	Asphyxiation	15	1181	Bipolar I Disorder	Most Recent Episode Depressed	6	Y	Y	Opioid Dependence	M	W	28	28.6	27.4	6.2	8	198.9	B C D O	Y	Accidental	Morphine Overdose	15	1131	Major Depressive Disorder	Recurrent Episode	1	N	N	None	M	W	29	23.2	26.6	6.8	8.5	203.4
16	686	F	W	52	27.3	22.6	7.1	8.5	279.2	O	Y	Natural	Cardiovascular Disease	16	1328	Bipolar Disorder NOS	None	15	N	U	None	F	W	49	22.9	21.5	6.8	7.5	174.9	B C D L O	N	Natural	Cardiovascular Disease	16	1143	Major Depressive Disorder	Recurrent Episode	22	N	Y	Opioid Dependence; Sedative or Hypnotic or Anxiolytic Dependence	F	W	49	24.3	21.8	6.4	8.1	202.6
17	1247	F	W	58	35.9	22.7	6.2	8.4	189.3	O	N	Natural	Cardiovascular Disease	17	1044	Bipolar I Disorder	Most Recent Episode Depressed	17	Y	Y	None	F	W	56	33.1	24.5	6.2	7.1	215	B D O P	N	Natural	Cardiovascular Disease	17	934	Major Depressive Disorder	Recurrent Episode	28	Y	Y	None	F	W	54	23.6	17.9	6.4	8.2	233
18	1092	F	B	40	39.3	16.6	6.7	8	208.3	O	N	Natural	Mitral Valve Prolapse	18	984	Bipolar I Disorder	Most Recent Episode Depressed	24	Y	Y	None	F	W	42	37.9	31.2	6.5	8	224.2	D L P	Y	Accidental	Combined Drug Overdose	18	1289	Major Depressive Disorder	Single Episode	34	N	N	None	F	W	46	55.4	25	6.3	7.3	183
19	840^	F	W	41	26.1	15.4	6.7	9.1	250.9	N	Y	Natural	Cardiovascular Disease	19	945	Bipolar I Disorder	Most Recent Episode Depressed	14	N	N	Alcohol Abuse	F	W	43	19.5	31.9	6.7	7.2	230.2	B D O P	Y	Suicide	Asphyxiation	19	1221	Major Depressive Disorder	Recurrent Episode	16	N	N	None	F	B	28	32.1	24.8	6.6	7.2	194
20	1031	M	W	53	34.8	23.2	7	8.9	217.1	N	N	Natural	Cardiovascular Disease	20	849	Bipolar II Disorder	Most Recent Episode Unspecified	23	N	N	None	M	W	52	26.5	22.1	7.2	7	249.3	B C O	N	Suicide	Alprazolam Overdose	20	1413	Major Depressive Disorder	Recurrent Episode	34	N	N	None	M	W	52	34.8	17.4	6.5	8	160.2
21	841	M	W	70	26.6	21.2	7.3	7.2	250.4	N	N	Natural	Cardiomyopathy	21	982	Bipolar II Disorder	Most Recent Episode Depressed	29	N	N	Alcohol Dependence	M	W	79	20.8	31.1	6.7	8.4	224.3	B D O	Y	Accidental	Smoke Inhalation	21	1063	Major Depressive Disorder	Single Episode	1	N	N	None	M	W	80	23.2	21.7	6.6	8.8	212.7
22	1394	M	W	45	23.3	17.3	6.5	7.3	163.5	N	N	Natural	Cardiovascular Disease	22	1207	Bipolar Disorder NOS	None	27	Y	Y	None	M	W	48	30.4	18	6.4	8.1	195.5	B D O P	Y	Natural	Cardiovascular Disease	22	1396	Major Depressive Disorder	Recurrent Episode	21	N	N	Opioid Dependence; Sedative or Hypnotic or Anxiolytic Dependence	M	W	43	19.1	17.8	6.4	7.3	162.3
23	1081^	F	W	57	26.9	14.9	6.8	9	209.2	B O	N	Natural	Chronic Obstructive Pulmonary Disease	23	1449	Bipolar II Disorder	Most Recent Episode Depressed	27	N	Y	None	F	W	57	29.3	19.1	6.5	8	153.4	D O	Y	Natural	Cardiovascular Disease	23	1562	Major Depressive Disorder	Single Episode	4	N	Y	Opioid Dependence	F	W	58	28.3	23	6.6	8.2	132.4
24	1598	M	W	50	29.4	23.8	6.8	7.8	126.2	N	N	Natural	Cardiovascular Disease	24	1473	Bipolar II Disorder	Most Recent Episode Depressed	U	N	N	Alcohol Abuse	M	W	51	34.9	22.3	6.6	8.1	149.9	D O	U	Accidental	Electrocution	24	1551	Major Depressive Disorder	Recurrent Episode	5	N	N	Alcohol Dependence	M	W	49	25.8	25.4	6.6	7.6	133.8
25	1694	F	W	67	25.3	8.5	6.7	8.9	109.7	O	N	Natural	Myocarditis	25	1483	Bipolar II Disorder	Most Recent Episode Hypomanic	31	N	N	Alcohol Dependence; Opioid Abuse	F	W	56	32.5	5.8	5.9	8.3	148.3	O	N	Natural	Chronic Alcoholism	25	1636	Major Depressive Disorder	Single Episode	9	N	N	Cocaine Dependence	F	W	54	29.1	19.2	6.5	8.4	120.8
26	1403^	F	W	45	22.5	12.3	6.5	8.2	162	O	Y	Natural	Cardiovascular Disease	26	1537	Bipolar II Disorder	Most Recent Episode Hypomanic	24	N	N	Alcohol Dependence	F	W	52	28.6	21.1	6.8	8.9	136.4	C D O	Y	Natural	Pulmonary Emboli	26	1392	Major Depressive Disorder	Single Episode	6	N	N	Alcohol Dependence; Opioid Abuse; Sedative or Hypnotic or Anxiolytic Abuse	F	W	50	21.6	15.1	6.4	7.4	163.7
27	1770	M	W	52	30	28.3	6.8	8.2	97.7	N	N	Accidental	Asphyxiation	27	1565	Bipolar Disorder NOS	None	8	N	N	Alcohol Dependence	M	W	45	19.6	26.8	6.8	8.3	131.7	D P	Y	Natural	Cardiovascular Disease	27	1517	Major Depressive Disorder	Single Episode	0.3	N	N	Alcohol Dependence; Cocaine Dependence; Opioid Abuse	M	W	46	23.6	26.5	6.8	8.2	140.6
28	1605	F	W	21	26.8	23.9	6.8	8.2	124.9	O	N	Natural	Cardiovascular Disease	28	1589	Bipolar Disorder NOS	None	6	N	N	Alcohol Dependence; Cannabis Abuse; Opioid Dependence	F	W	25	28.7	27.6	6.1	7.1	128.1	D O P	Y	Accidental	Combined Drug Overdose	28	1416	Major Depressive Disorder	Recurrent Episode	6	N	N	Opioid Dependence	F	W	34	43.8	8.9	6.3	7.4	158.9
29	1489	M	W	25	18.7	16.9	6.3	8.3	147.9	O	N	Natural	Hypoglycemia	29	1603	Bipolar I Disorder	Most Recent Episode Depressed	U	N	N	Alcohol Dependence; Polysubstance Dependence	M	W	31	31.3	12	6.8	7.6	125.4	D O	Y	Suicide	Asphyxiation	29	1575	Major Depressive Disorder	Recurrent Episode	10	N	Y	Alcohol Dependence	M	W	29	18.8	14.9	6.4	7.5	130.4
30	10019^	F	B	41	38.2	19.3	6.6	7.6	190.5	O	N	Natural	Cardiomyopathy	30	1632	Bipolar II Disorder	Most Recent Episode Depressed	6	N	Y	Opioid Dependence	F	B	31	34.2	19.1	6.8	8.5	121.2	N	N	Undetermined	Undetermined	30	1669	Major Depressive Disorder	Recurrent Episode	10	N	N	Alcohol Abuse; Opioid Dependence; Sedative or Hypnotic or Anxiolytic Dependence	F	W	34	27.3	10.6	6.1	8.1	114.7
31	1482	M	W	25	35.6	20.2	6.5	9.1	148.7	N	N	Natural	Cardiovascular Disease	31	10014	Bipolar Disorder NOS	None	9	N	N	Alcohol Dependence; Cannabis Dependence; Cocaine Dependence; Opioid Dependence	M	W	24	30.9	23.1	6.1	6.3	193.7	N	Y	Suicide	Gunshot Wound	31	1204	Major Depressive Disorder	Single Episode	0.1	N	N	Alcohol Dependence; Opioid Abuse	M	W	29	27.7	19.9	6.4	7.9	196
32	838	M	W	58	24.5	16.5	7.1	8.5	251.1	O	N	Natural	Cardiovascular Disease	32	1461	Bipolar I Disorder	Most Recent Episode Depressed	42	N	Y	None	M	W	57	47.5	7.6	6.6	8.7	151.6	D O P	N	Natural	Cardiovascular Disease	32	1658	Major Depressive Disorder	Recurrent Episode	31	N	N	Inhalant Dependence	M	W	52	29.8	9.7	6.5	8.7	117.3
33	1637	M	W	46	32.9	16.6	6.9	8.2	120.8	N	N	Natural	Cardiovascular Disease	33	1584	Bipolar I Disorder	Most Recent Episode Depressed	10	N	N	Opioid Dependence	M	W	46	27	16.6	6.4	7.6	128.5	C D L O	Y	Suicide	Oxymorphone Overdose	33	1767	Major Depressive Disorder	Recurrent Episode	5	N	N	Alcohol Dependence; Opioid Dependence	M	W	40	22.2	16.1	6.7	8.6	98.2
34	1783^	F	W	23	29.6	15.9	6.7	8.5	94.7	O	Y	Accidental	Blunt Force Trauma	34	1573*	Bipolar II Disorder	Most Recent Episode Depressed	5	N	N	None	F	W	27	45.9	11.2	6.7	9	130.6	O	N	Natural	Status Asthmaticus	34	1693	Major Depressive Disorder	Recurrent Episode	18	N	Y	Alcohol Dependence	F	B	36	37.4	9.9	6.5	8.1	110.1
35	1429	M	B	44	36	23.9	6.8	7.5	157.5	O	N	Natural	Cardiomyopathy	35	1695	Bipolar I Disorder	Most Recent Episode Mixed	19	N	N	Alcohol Dependence	M	W	33	39.7	29.1	6.5	7.7	109.9	B P	Y	Accidental	Combined Drug Overdose	35	1490	Major Depressive Disorder	Single Episode	0.3	N	N	None	M	W	41	32.6	23.6	6.4	9.1	147.7
36	1719	M	W	48	47.9	25.5	6.4	7.9	104.1	B O	N	Natural	Pulmonary Embolism	36	13021	Bipolar I Disorder	Most Recent Episode Depressed	33	Y	Y	Alcohol Dependence; Cocaine Dependence; Sedative or Hypnotic or Anxiolytic Abuse	M	W	49	27.5	28.2	6.8	7.2	81.7	B D O	N	Accidental	Combined Drug Overdose	36	1651	Major Depressive Disorder	Recurrent Episode	16	N	Y	Opioid Dependence; Sedative or Hypnotic or Anxiolytic Dependence	M	W	49	38.4	26.2	6.5	8.2	118.9
37	1792	F	W	36	21	28.1	6.4	7.5	93.4	O	Y	Natural	Pulmonary Embolism	37	13025	Bipolar I Disorder	Most Recent Episode Depressed	7	Y	Y	None	F	W	29	22.1	27	6.8	7.9	81.4	B C P	Y	Suicide	Gunshot Wound	37	1124	Major Depressive Disorder	Single Episode	6	Y	Y	Opioid Dependence; Sedative or Hypnotic or Anxiolytic Dependence	F	W	29	36.4	20.4	6.1	7	204.4
38	13149	F	W	46	26	7.6	6.3	7.9	63.1	N	N	Natural	Cardiovascular Disease	38	13050	Bipolar II Disorder	Most Recent Episode Depressed	29	N	U	Alcohol Dependence; Opioid Dependence	F	W	44	41.6	10	5.9	5.8	77.7	O	Y	Suicide	Lamotrigine Overdose	38	1617	Major Depressive Disorder	Recurrent Episode	10	N	N	None	F	W	44	35.3	13.5	6.9	8.5	123.5
39	1355	F	W	74	29	24.9	6.6	7	171.4	O	N	Natural	Subarachnoid Hemorrhage	39	13120	Bipolar II Disorder	Most Recent Episode Depressed	42	N	N	None	F	W	71	25.7	25.3	6.7	7.2	67	D O P	N	Accidental	Blunt Force Trauma	39	10028	Major Depressive Disorder	Single Episode	5	N	N	None	F	W	72	48.1	23.1	6.6	7	184.5
40	13082	M	W	41	39.3	27.4	6.4	7.4	75.4	O	N	Natural	Cardiovascular Disease	40	13155	Bipolar Disorder NOS	None	8	N	Y	Alcohol Dependence; Opioid Dependence; Sedative or Hypnotic or Anxiolytic Dependence	M	W	44	41.6	26.2	6.4	7.5	65.3	B C D O	Y	Accidental	Combined Drug Overdose	40	13086	Major Depressive Disorder	Single Episode	2	N	N	None	M	W	42	29.6	25.4	6.7	7.7	74.3
	Mean			46.8	30	19.6	6.7	8.1	170.8						Mean			19.8						45.8	29.5	20.8	6.6	7.9	173.5						Mean			11.9						45.5	29.2	19.2	6.5	8	176.4
	Standard Deviation			12.8	6.3	5.6	0.2	0.6	55.2						Standard Deviation			11						12.4	7.4	7	0.3	0.7	56.4						Standard Deviation			10.8						11.7	8.1	5.8	0.2	0.6	47.9
	Counts	22M/18F	37W/3B								31N/9Y				Counts				25N/15Y	18N/19Y/3U		22M/18F	39W/1B								15N/22Y/3U				Counts				34N/6Y	28N/12Y		22M/18F	38W/2B
Footnotes:
	aReported value is the mean of prefrontal and cerebellar or occipital pH values
	bStored at -80C
	cMedications at time of death: B, benzodiazepines; C, anticonvulsants; D, antidepressants; L, lithium; N, no medications; O, other medication(s); P, antipsychotic; U, unknown
	* In remission ATOD
	^1196: Alcohol Intoxication, Current
	^840: Adjustment Disorder, Current; Alcohol Abuse, In Remission 20 years
	^1081: Alcohol Abuse, In Remission 20 years
	^1403: Adjustment Disorder, In Remission 0.7 years
	^10019: Conduct Disorder, In Remission 24 years; Alcohol Abuse, In Remission 6 years; Cannabis and Cocaine Abuse, In Remission 8 years
	^1783: Premenstrual Dysphoric Disorder, Current
Abbreviations:
	yr, years; BMI, body mass index; PMI, postmortem interval (hours); RIN, RNA integrity number; mo, months; ATOD, at time of death; F, female; M, male; B, black; W, white; Y, yes; N, no; U, unknown
[truncated: 21 more columns]

## Sheet: Supplementary Table 2
Supplementary Table 2
Summary of Cooccurring Factors of Psychiatric Diagnoses
Characteristic	SZ, n = 40	BD, n = 40	MD, n = 40	Statistics
Antidepressant Use ATOD, n (%)	19 (48%)	25 (62%)	22 (55%)	X2(2) = 1.82; p = 0.40
Antipsychotic Use ATOD, n (%)	35 (88%) a	14 (35%) b	7 (18%) b	X2(2) = 42.66; p < 0.011
Benzodiazepine/AC Use ATOD, n (%)	15 (38%)	20 (50%)	15 (38%)	X2(2) = 1.71; p = 0.42
Substance Use Disorder ATOD, n (%)	17 (43%)	23 (58%)	21 (53%)	X2(2) = 1.87; p = 0.39
Suicide, n (%)	13 (33%)	14 (35%)	13 (33%)	X2(2) = 0.08; p = 0.96
Tobacco Use ATOD, n (%) 2	29 (74%) a	22 (59%) a,b	18 (45%) b	X2(2) = 7.06; p = 0.031
1 Groups sharing the same letter do not differ from each other in post hoc tests with FDR correction for multiple comparisons.
2 One individual with SZ and three individuals with BD had unknown tobacco use at time of death.
Abbreviations: SZ = Schizophrenia, BD = Bipolar Disorder, MD = Major Depression, ATOD = at time of death, AC = anticonvulsant

## Sheet: Supplementary Table 3
Supplementary Table 3
Demographic and Brain Tissue Characteristics of Subject Subgroups Defined by History of Mood Symptoms and Psychosis
Characteristic	UC, n = 40	SZ-M, n = 21	SZ+M, n = 19	BD-P1, n = 18	BD+P1, n = 19	MD-P, n = 28	MD+P, n = 12	Statistics
Sex, Female, n (%)	18 (45%)	6 (29%)	12 (63%)	7 (39%)	8 (42%)	12 (43%)	6 (50%)	X2(6) = 5.29; p = 0.51
Age, years, Mean (SD)	46.8 (12.8)	47.2 (12.5)	47.6 (12.2)	46.6 (14.9)	45.3 (10.9)	45.9 (12.3)	44.6 (10.7)	F6,150 = 0.12; p = 0.99
Race, Black, n (%)	3(7.5%)a	5(24%)a	7(37%)b	0(0.0%)a	1(5.3%)a	1(3.6%)a	1(8.3%)a	X2(6) = 20.71; p = 0.0022
BMI, Mean (SD)	30.0 (6.3)	26.8 (7.4)	29.8 (7.6)	29.1 (7.5)	30.0 (7.0)	29.6 (8.5)	28.2 (7.3)	F6,149 = 0.55; p = 0.77
PMI, hours, Mean (SD)	19.6 (5.6)	20.8 (8.1)	19.0 (6.7)	21.4 (7.9)	20.8 (6.4)	19.8 (6.0)	18.0 (5.5)	F6,150 = 0.53; p = 0.79
RIN, Mean (SD)	8.1 (0.6)	7.9 (0.6)	8.1 (0.7)	7.9 (0.7)	7.9 (0.4)	8.0 (0.6)	8.0 (0.6)	F6,150 = 0.56; p = 0.76
Brain pH, Mean (SD)	6.7 (0.2)	6.5 (0.3)	6.6 (0.3)	6.6 (0.3)	6.6 (0.2)	6.6 (0.2)	6.5 (0.2)	F6,150 = 1.61; p = 0.15
Storage Time, months, Mean (SD)	170.8 (55.2)	186.1 (55.3)	173.2 (73.0)	170.5 (57.4)	178.4 (55.5)	170.4 (42.7)	190.5 (57.8)	F6,150 = 0.39; p = 0.88
1 Three individuals with BD had an unknown lifetime history of psychosis and were omitted.
2 Groups sharing a common letter do not differ from each other in post hoc tests with FDR correction for multiple comparisons.
Abbreviations: UC = Unaffected Comparison, SZ-M = Schizophrenia only, SZ+M = Schizoaffective Disorder, BD-P = Bipolar Disorder without psychosis, BD+P = Bipolar Disorder with psychosis, MD-P = Major Depression without psychosis, MD+P = Major Depression with psychosis, PMI = postmortem interval, RIN = RNA integrity number

## Sheet: Supplementary Table 4
Supplementary Table 4
Cooccurring Factors in Subject Subgroups Defined by History of Mood Symptoms and Psychosis
Characteristic	SZ-M, n = 21	SZ+M, n = 19	BD-P1, n = 18	BD+P1, n = 19	MD-P, n = 28	MD+P, n = 12	Statistics
Antidepressant Use ATOD, n (%)	10 (48%)	9 (43%)	10 (56%)	13 (68%)	12 (43%)	10 (83%)	X2(5) = 7.84; p = 0.17
Antipsychotic Use ATOD, n (%)	18 (86%)a	17 (89%)a	6 (33%)b	8 (42%)b	1 (4.6%)c	6 (50%)a,b	X2(5) = 49.049; p < 0.0012
Benzodiazepine/AC Use ATOD, n (%)	8 (38%)	7 (37%)	8 (58%)	11 (67%)	7 (25%)	8 (68%)	X2(5) = 8.68; p = 0.12
Substance Use Disorder ATOD, n (%)	7 (33%)a	10 (53%)a	15 (83%)a	7 (37%)a	13 (72%)a	8 (67%)a	X2(5) = 13.11; p = 0.0222
Suicide, n (%)	6 (29%)	7 (37%)	7 (39%)	5 (26%)	10 (36%)	3 (25%)	X2(5) = 1.42; p = 0.92
Tobacco Use ATOD, n (%) 3	16 (76%)	13 (68%)	11 (61%)	10 (53%)	12 (43%)	6 (50%)	X2(5) = 8.01; p = 0.16
1 Three individuals with BD had an unkown lifetime history of psychosis and were omitted.
2 Groups sharing a common letter do not differ from each other in post hoc tests with FDR correction for multiple comparisons.
3 One individual with SZ+M, two individuals with BD-P, and one individual with BD+P had unknown tobacco use at time of death.
Abbreviations: SZ-M = Schizophrenia only, SZ+M = Schizoaffective Disorder, BD-P = Bipolar Disorder without psychosis, BD+P = Bipolar Disorder with psychosis, MD-P = Major Depression without psychosis, MD+P = Major Depression with psychosis, ATOD = at time of death; AC = anticonvulsant

## Sheet: Supplementary Table 5
	Supplementary Table 5
	Quantitative PCR primer sets
	Transcript	Species	Accession #	Position (fragment size)	Forward Primer (F)
					Reverse Primer (R)
	GAD67	Human	NM_000817	2298-2383 (86bp)	(F) GTTTCCCGCTCCAAGAGAAT
					(R) TGGAGTTGTTGGACAAGCTG
	PV	Human	NM_002854	138-236 (99bp)	(F) CTACCGACTCCTTCGACCA
					(R) CCTTGTCCAGCATGTGAAA
	KCNS3	Human	NM_002252	1250-1375 (126bp)	(F) AAGGTGGTCCAGATCCTACG
					(R) AAGCAGAAGCCCAACTTCAT
	SST	Human	NM_001048	300-392 (93bp)	(F) ATGCCCTGGAACCTGAAGAT
					(R) CCATAGCCGGGTTTGAGTTA
	VIP	Human	NM_003381	252-396 (145bp)	(F) CCTCTTTACAGGGCACCTTC
					(R) CATCATAATAGGGTGTGTCATTTTC
	CR	Human	NM_001740	395-539 (145bp)	(F) AGCGCCGAGTTTATGGAG
					(R) GGGTGTATTCCTGGAGCTTG
	ACTB	Human	NM_001101	1146-1246 (101bp)	(F) GATGTGGATCAGCAAGCA
					(R) AGAAAGGGTGTAACGCAACTA
	PPIA	Human	NM_021130	120-245 (126bp)	(F) GCAGACAAGGTCCCAAAG
					(R) GAAGTCACCACCCTGACAC
	GAPDH	Human	NM_002046	530-616 (87bp)	(F) TGCACCACCAACTGCTTAGC
					(R) GGCATGGACTGTGGTCATGAG
